# Supplementary material for: The Role of Temporal Abundance Structure and Habitat Preferences in the Survival of Conodonts during the Mid-Early Silurian Ireviken Mass Extinction Event
Source: PLoS One. 2015 Apr 10;10(4):e0124146. doi: 10.1371/journal.pone.0124146 (PMC4393138; doi:10.1371/journal.pone.0124146)
Supplement: S1 File — (XLS) [file pone.0124146.s001.xls]

## Sheet: Butkunai-241
Core name	Depth	Gamma ray (miR/h)	Distomodus staurognathoides	Pterospathodus amorphognathoides amorphognathoides	Pterospathodus procerus	Carniodus carnulus	Ozarkodina polinclinata	Johnognathus huddlei	Gen. et sp. A	Rotundacodina sp. A	Aspelundia fluegeli	Dapsilodus praecipuus	Pseudooneotodus corniformis	Pseudooneotodus beckmanni	Pseudooneotodus tricornis	Pseudooneotodus bicornis	Panderodus unicostatus	Kockelella ranuliformis	Panderodus langkawiensis	Panderodus recurvatus	Panderodus gracilis	Panderodus serratus	Decoriconus fragilis
Butkūnai 241	-500.1	11.57														4
Butkūnai 241	-502.1	11.06											1			1							1
Butkūnai 241	-503	10.63															2	1					1
Butkūnai 241	-506	11.44											2	29		14	4	1					9
Butkūnai 241	-507	8.2											1					1					1
Butkūnai 241	-508	8.52															1						2
Butkūnai 241	-509.9	12.82																					2
Butkūnai 241	-511	10.63														1	3						1
Butkūnai 241	-512.2	11.74
Butkūnai 241	-513.3	12.06															8	3					1
Butkūnai 241	-514.4	12														1	2	2
Butkūnai 241	-514.9	11.5											1	9		5	19						29
Butkūnai 241	-516.3	10.46															5	1
Butkūnai 241	-517.1	11.47															4						1
Butkūnai 241	-518	12.1	1		1											1	3	2
Butkūnai 241	-519.7	11.45			1									2		3	1		1		1		1
Butkūnai 241	-520.3	11.45	1											2		2	10	1			1		11
Butkūnai 241	-521	13.4																	1			1	1
Butkūnai 241	-523.4	12.4	4	4	1		1		1											4
Butkūnai 241	-525	16.2	2		3														8	6	7		6
Butkūnai 241	-527.2	17.57	1	5	2	2	1		1	1									2	4	9		1
Butkūnai 241	-529.5	14.31	2	5	1	2													1	4	1
Butkūnai 241	-530.2	15.04		8	11	16			5	1			1						8	28	12	1	5
Butkūnai 241	-531.1	19.12	1	2	3	1		1	2		2								15	16
Butkūnai 241	-532.3	15.28		10		3		1		2									12	14	3	1	3
Butkūnai 241	-534	18.67				2			1	4	1	1	1	50	6				45	72	7		20
Butkūnai 241	-534.2	16.13	4			6													6	4

## Sheet: Geluva-99
Core name	Depth	Gamma ray (miR/h)	Distomodus staurognathoides	Pterospathodus amorphognathoides amorphognathoides	Pterospathodus procerus	Carniodus carnulus	Ozarkodina polinclinata	Gen. et sp. A	Aspelundia fluegeli	Dapsilodus praecipuus	Pseudooneotodus corniformis	Pseudooneotodus beckmanni	Pseudooneotodus tricornis	Pseudooneotodus bicornis	Panderodus unicostatus	Kockelella ranuliformis	Panderodus langkawiensis	Panderodus recurvatus	Panderodus gracilis	Panderodus serratus	Decoriconus fragilis	Walliserodus curvatus	Panderodus clinatus	Wurmiella excavata	Dapsilodus obliquicostatus	Oulodus siluricus
Gėluva 99	-959.4	17.29								2					2						1
Gėluva 99	-961	14.8								1		1		3										3	28
Gėluva 99	-965.5	14.64													1						2			2	3
Gėluva 99	-967	14.15										1		1	1						1			2
Gėluva 99	-968.3	13.38												3	6	2					7			1	1	1
Gėluva 99	-969.7	12.5												9	1	1					1				4
Gėluva 99	-971.6	13.33												1							1
Gėluva 99	-973	13.86										2		15	1	1					6				3
Gėluva 99	-974.4	11.53												4		2					2				6
Gėluva 99	-975.9	14.34										6		18	7	5					101			1	80
Gėluva 99	-976.1	14.56										1			1						2				27
Gėluva 99	-978.6	15.08												1							4			2	12	1
Gėluva 99	-980	13.72										1		1		1									11
Gėluva 99	-981.4	14.37													2										16	1
Gėluva 99	-982.8	14.25												2	1									4	14
Gėluva 99	-984.5	16.85										2												2	4
Gėluva 99	-986	16.49			6	3						1
Gėluva 99	-988.3	17.23	2		3		1				2						2		5		1		4
Gėluva 99	-991	16.58			2					1
Gėluva 99	-992.2	16.42	1	3	12	4						1					10	8			2		1
Gėluva 99	-993	18.03	1	2	17	9						3	2					15	14		2		2
Gėluva 99	-994.5	19.49			8	7						3					11	7		1	4		3
Gėluva 99	-996	17.98	2	8	14	30		2		3		3	4				39	40	1		3		4
Gėluva 99	-997	19.63	1		5	21					3	4	4				78	55	5	7	3		9
Gėluva 99	-998.6	17.16	1	3	12	11		2		1	1	3	4				36	17	2	1		5	1
Gėluva 99	-1001.3	19.13		9		8		1	3	14							24	14	4		1

## Sheet: Jacionys-299
Core name	Depth	Gamma ray (miR/h)	Distomodus staurognathoides	Pterospathodus amorphognathoides amorphognathoides	Pterospathodus procerus	Carniodus carnulus	Ozarkodina polinclinata	Johnognathus huddlei	Gen. et sp. A	Rotundacodina sp. A	Apsidognathus tuberculatus	Aspelundia fluageli	Oulodus petilus	Pseudooneotodus beckmanni	Pseudooneotodus tricornis	Oulodus sp. 1	Pseudooneotodus bicornis	Panderodus unicostatus	Kockelella ranuliformis	Panderodus langkawiensis	Panderodus recurvatus	Panderodus gracilis	Decoriconus fragilis	Walliserodus curvatus	Oulodus siluricus	Wurmiella excavata	Ozarkodina gulletensis	Panderodus equicostatus
Jačionys 299	-174.5	0.73																2	1						2		1	2
Jačionys 299	-176	0.57																3	3							1
Jačionys 299	-177.4	1.64																2	3							2
Jačionys 299	-178.8	1.07																3								1		1
Jačionys 299	-180.2	1.33																2	1									1
Jačionys 299	-181.6	1.14																2
Jačionys 299	-183	0.8														1		4									1	1
Jačionys 299	-184.4	0.7																6	1									4
Jačionys 299	-185.8	0.72																1
Jačionys 299	-187.2	1.03																5										3
Jačionys 299	-188.6	1.49															1	3
Jačionys 299	-189.1	1.84												2												1
Jačionys 299	-190.5	4.88														2		1								5		9
Jačionys 299	-192	4.74															1	14								5		8
Jačionys 299	-193.4	5.49															1	10							4	12		10
Jačionys 299	-194.8	4.82														1		14	2				1			5		16
Jačionys 299	-196.2	5.67														1	1	11	2				1	1	1	6		16
Jačionys 299	-197.6	4.76																49	3						4	9		22
Jačionys 299	-199	8.41															1	52	3				1	3		4		40
Jačionys 299	-200.5	6.8														2		16	2					3				8
Jačionys 299	-202	7.84	1										2	2		3	3	81					2			2		16
Jačionys 299	-203.4	7.89	1	1													1	6	1			1				1
Jačionys 299	-204.8	11.5	1			2												1			1	10
Jačionys 299	-206.2	9.56	1	3			2					1						1				4
Jačionys 299	-207.6	10.03	5	4		3	6											8			2	3
Jačionys 299	-209	11.03	2	3		3	2		1			3						1		1		6
Jačionys 299	-210.4	12.46	2	17		21	4			1	1		1					10		1		41
Jačionys 299	-211.8	11.49		31	1	21	4		2			2	2		2			14	1	2	1	24		3
Jačionys 299	-213.2	11.42		4		4																4
Jačionys 299	-214.6	11.25	1	6		6						1			1							4		1
Jačionys 299	-215.8	11.26	2	9		2	1	1										4			2	5		2
Jačionys 299	-217.9	11.32	2	5		1	2			1								4			2	14	1
Jačionys 299	-219.3	13.27	1	28		26												4				14		3
Jačionys 299	-221	14.24	1			16	1															5
Jačionys 299	-222.4	15.11																				8
Jačionys 299	-223.8	14.44				6						1									2	1

## Sheet: Ledai-179
Core name	Depth	Gamma ray (miR/h)	Rotundacodina sp. A	Dapsilodus praecipuus	Distomodus staurognathoides	Gen. et sp. A	Panderodus gracilis	Panderodus langkawiensis	Panderodus recurvatus	Decoriconus fragilis	Pseudooneotodus tricornis	Carniodus carnulus	Panderodus clinatus	Pterospathodus celloni	Panderodus serratus	Pterospathodus procerus	Pterospathodus amorphognathoides amorphognathoides	Walliserodus curvatus	Pseudooneotodus bicornis	Pseudooneotodus beckmanni	Pseudooneotodus corniformis	Johnognathus huddlei	Wurmiella excavata	Kockelella ranuliformis	Panderodus unicostatus	Panderodus equicostatus	Dapsilodus obliquicostatus
Ledai 179	-754.7	11.2								2									10	8				1	11	17
Ledai 179	-756.8	10.25								10									11	1					3	19
Ledai 179	-758.8	11.6								2									12	3					12	3
Ledai 179	-760.9	9.82								2									16	8					1	15
Ledai 179	-761.9	10.32								1									5	6					10	9
Ledai 179	-763.4	11.16								4									9	2			1		22	3	4
Ledai 179	-765.4	10.74								5									13	6				1	7	14
Ledai 179	-767.4	10.27								14									2	3			1		13	19
Ledai 179	-768.9	9.84								1									9	1			4		1	3	2
Ledai 179	-771.9	11.56			1					11						1			2	6			1			1	1
Ledai 179	-773.9	12			6		2	2	2	3		38				6	6	1	3				4	1
Ledai 179	-775.8	12.44	2			3	3		8	6						5	1		1		1
Ledai 179	-776.2	14.3			1			2	5	4	4	2	2			2			2	1
Ledai 179	-776.8	13.3	1		2	2	4	5	3			1				4	2		1	2		1
Ledai 179	-778.3	14.21	2		2	1	12	6	9	1		12			1	4	4	1		20	4
Ledai 179	-780.3	12.41					20	23	15	5		3			1			1		2	1
Ledai 179	-782.3	14.73			2		15	19	10			4	1		2	6	2			4	1
Ledai 179	-784.3	15.03	2				6	5			1									1
Ledai 179	-785.3	14.59	4		1	8	40	14	6	4	2	17					19			1
Ledai 179	-786	14.18	1	1	2	2	19	14	13	1	3	23			2		23	1		3
Ledai 179	-787.2	11.69	5	1	2	2	24	7	6		1	7			2	4	4
Ledai 179	-789.3	13.11	1	4	1	1	5	5				1		8						11

## Sheet: Tverecius-362
Core name	Depth	Gamma ray (miR/h)	Distomodus staurognathoides	Pterospathodus amorphognathoides amorphognathoides	Pterospathodus procerus	Carniodus carnulus	Ozarkodina polinclinata	Gen. et sp. A	Rotundacodina sp. A	Aspelundia fluegeli	Pseudooneotodus beckmanni	Pseudooneotodus tricornis	Pseudooneotodus bicornis	Panderodus greenlandensis	Kockelella ranuliformis	Panderodus langkawiensis	Panderodus recurvatus	Panderodus gracilis	Walliserodus curvatus	Panderodus clinatus	Panderodus langkawiensis	Wurmiella excavata	Panderodus equicostatus
Tverečius 362	-167	14.67												2								2
Tverečius 362	-167.2	14.66												9								3	21
Tverečius 362	-169	14.12												5	1							1	19
Tverečius 362	-171	13.35												4								2	41
Tverečius 362	-171.9	12.8												5	4							6	48
Tverečius 362	-173	16.22												5	1							5	25
Tverečius 362	-175	13.25											1	2	2							6	29
Tverečius 362	-177	14.52													1							6	7
Tverečius 362	-181	15.3																5	3
Tverečius 362	-181.2	14.73																1
Tverečius 362	-183	17.61		2			1
Tverečius 362	-185	16.43		4	1	2	1							2				4
Tverečius 362	-187.1	15.25		3														1
Tverečius 362	-188	15.64																1
Tverečius 362	-190	15.34				1												1				1
Tverečius 362	-192	15.02	3															6
Tverečius 362	-194	15.46	2	4	2	1											4	4
Tverečius 362	-196	17.64	3	1														1
Tverečius 362	-200	16.41	5	10					1					5				7
Tverečius 362	-202	16.32	2	36	2	6	6	1	1							2		4			1
Tverečius 362	-203.2	20.01	1	14	1	1												7
Tverečius 362	-203.5	18.34	6	9	4	1			1		1			3				12		1
Tverečius 362	-205	17.28		4														4
Tverečius 362	-207	14.43		11	5	8								3				6		1
Tverečius 362	-209	16.94	1	20	5	9	8							2				8
Tverečius 362	-210.5	14.57		11	1	1	2	0	0	0								3
Tverečius 362	-211	13.9	3	0	5	7	3	0	1	1		1		2				1
