# Supplementary material for: The Role of Temporal Abundance Structure and Habitat Preferences in the Survival of Conodonts during the Mid-Early Silurian Ireviken Mass Extinction Event
Source: PLoS One. 2015 Apr 10;10(4):e0124146. doi: 10.1371/journal.pone.0124146 (PMC4393138; doi:10.1371/journal.pone.0124146)
Supplement: S2 File — (XLS) [file pone.0124146.s002.xls]

## Sheet: Lapas1
Conodont species	Survivorship	average(a)	CV(a)	G(a)	H(a)	nu(a)	E(t)	I(t)	average(gamma)	stdev(gamma)	G(gamma)
Apsidognathus tuberculatus	0	1	NA	NA	NA	NA	NA	NA	12.46	NA	NA
Aspelundia fluegeli	0	1.7	0.38	0.82	0.48	-3.1	1	0.42	14.29	3.81	0.35
Carniodus carnulus	0	8.1	0.6	1.62	0.57	-0.7	0.5	0.6	14.9	2.7	0.18
Dapsilodus obliquicostatus	1	11.3	0.56	3.19	0.51	2.6	0.2	1	13.22	1.73	-0.01
Dapsilodus praecipuus	1	2.9	0.56	2.79	0.53	0.16	1	0.15	16.06	2.49	-0.54
Dapsilodus sparsus	1	2	NA	NA	NA	NA	NA	NA	19.12	NA	NA
Decoriconus fragilis	1	5.5	0.64	6.25	0.48	-0.4	0.19	0.28	12.92	3.27	0.08
Distomodus staurognathoides	0	1.7	0.37	2.14	0.51	0.2	0.11	0.5	13.64	3	0.16
Gen. et sp. A	0	2.1	0.47	2.56	0.48	-1.4	0.6	0.33	14.96	2.76	0.21
Johnognathus huddlei	0	1	0	NA	NA	NA	NA	NA	14.74	3.34	0.69
Kockelella ranuliformis	1	1.7	0.36	1.47	0.81	2.1	0.44	0.31	9.6	4.55	-0.88
Oulodus petilus	0	1.6	0.47	-1.73	0.59	0	1	0	10.59	2.44	-1.42
Oulodus siluricus	1	2	0.43	0.98	0.61	-0.1	2	0.07	8.5	5.67	0.04
Oulodus sp. 1	1	1.6	0.4	0.85	0.52	0.5	0.75	0.22	5.1	2.42	-1.2
Ozarkodina gulletensis	1	1	0	NA	0.55	0.4	NA	NA	0.76	0.05	NA
Ozarkodina polinclinata	0	2.7	0.46	1.29	0.48	-0.9	0.66	0.18	13.79	2.81	0.06
Panderodus clinatus	0	2.6	0.49	2.07	0.43	-1.1	0.2	NA	17.07	1.9	-0.31
Panderodus equicostatus	1	13.6	0.46	1.33	0.67	0.5	0.3	0.6	8.81	4.35	-0.59
Panderodus gracilis	1	7.6	0.62	2.4	0.62	0.7	0.07	1	14.51	2.69	-0.09
Panderodus greenlandensis	1	3.7	0.28	1.4	0.63	1.1	0.4	0.36	15.04	1.67	0.53
Panderodus langkawiensis	0	12.7	0.49	2.46	0.6	1.6	0.11	NA	15.16	2.57	0.18
Panderodus recurvatus	1	12	0.47	2.62	0.39	1.4	0.75	0.42	14.9	2.77	0.16
Panderodus serratus	1	1.8	0.32	2.94	0.51	-2.3	1	0.25	15.2	2.6	0.69
Panderodus unicostatus	1	8.1	0.63	3.81	0.64	1.32	0.07	0.67	8.96	4.56	-0.67
Pseudooneotodus beckmanni	1	5.3	0.56	3.84	0.55	0.11	0.5	0.56	13.48	3.48	-0.61
Pseudooneotodus bicornis	1	4.6	0.59	1.31	0.45	-1.2	0.66	0.5	11.14	2.87	-1.38
Pseudooneotodus corniformis	1	1.5	0.36	1.83	0.6	0.19	0.75	0.16	14.13	3.36	0.08
Pseudooneotodus tricornis	0	2.7	0.41	0.59	0.56	-0.34	0.33	0	15.22	2.84	0.06
Pterospathodus amorphognathoides amorphognathoides	0	8.37	0.57	1.81	0.6	1.03	0.1	0.3	14.59	2.92	-0.18
Pterospathodus celloni	0	8	NA	NA	NA	NA	NA	NA	13.11	NA	NA
Pterospathodus procerus	0	3.2	0.46	1.45	0.56	-1.55	0.42	0.33	14.75	2.41	0.49
Rotundacodina sp. A	0	1.7	0.36	1.65	0.5	-2.77	0.33	0.33	14.65	2.16	0.37
Walliserodus curvatus	1	1.3	0.16	2.12	0.52	-0.91	1	0.22	13.69	2.17	0.32
Wurmiella excavata	1	3.3	0.43	1.47	0.69	1.8	0.2	0.25	10.49	4.58	-0.78
